# Supplementary material for: Causal relationships between 4907 circulating proteins and heart failure and atrial fibrillation: A bidirectional Mendelian randomization study
Source: Medicine (Baltimore). 2025 Jul 4;104(27):e43198. doi: 10.1097/MD.0000000000043198 (PMC12237323; doi:10.1097/MD.0000000000043198)
Supplement: Supplementary file 1 [file medi-104-e43198-s001.xlsx]

## Sheet: Sheet1
Table S1 ANGPTL3 and AF
	SNP	effect_allele.exposure	other_allele.exposure	effect_allele.outcome	other_allele.outcome	beta.exposure	beta.outcome	eaf.exposure	eaf.outcome	se.exposure	se.outcome	pval.exposure	pval.outcome	F
1	rs10889352	C	T	C	T	-0.2189	0.025	0.33773	NA	0.008507	0.0076	5.121e-146	0.000966296	662.086
2	rs113939762	G	T	G	T	-0.158	0.0092	0.04279	NA	0.020156	0.0221	4.549e-15	0.677001	61.4442
3	rs115365379	C	T	C	T	-0.6289	0.0666	0.01178	NA	0.03726	0.05	6.453e-64	0.1828	284.874
4	rs116843064	A	G	A	G	0.1472	-0.0449	0.02426	NA	0.02579	0.0321	1.146e-08	0.1613	32.5753
5	rs12130644	T	C	T	C	-0.0711	0.0243	0.12561	NA	0.01214	0.0115	4.726e-09	0.0342098	34.2987
6	rs138617180	G	T	G	T	-0.3843	0.0514	0.01967	NA	0.029336	0.0386	3.298e-39	0.1825	171.599
7	rs144996885	G	A	G	A	-0.2094	-0.0401	0.01765	NA	0.030016	0.0404	3.031e-12	0.3201	48.6657
8	rs17122460	T	G	T	G	-0.0952	0.0097	0.08477	NA	0.014526	0.0114	5.615e-11	0.3943	42.9494
9	rs17123220	A	G	A	G	-0.7903	0.03	0.01048	NA	0.038998	0.0282	2.612e-91	0.2867	410.653
10	rs2119690	A	G	A	G	0.0522	-0.0127	0.29756	NA	0.008733	0.0079	2.267e-09	0.1069	35.7264

## Sheet: Sheet2
Table S2 ARID1A and AF
	SNP	effect_allele.exposure	other_allele.exposure	effect_allele.outcome	other_allele.outcome	beta.exposure	beta.outcome	eaf.exposure	eaf.outcome	se.exposure	se.outcome	pval.exposure	pval.outcome	F
1	rs1706435	G	A	G	A	0.0479	-0.0117	0.36981	NA	0.008201	0.0072	5.202e-09	0.1047	34.1124
2	rs550671	T	C	T	C	0.0962	-0.0375	0.14045	NA	0.011367	0.0105	2.612e-17	0.000379498	71.6199
3	rs555007	C	T	C	T	0.086	-0.0169	0.07832	NA	0.014751	0.0131	5.538e-09	0.1947	33.9883
4	rs7321465	G	T	G	T	0.044	-0.0192	0.41374	NA	0.008037	0.0073	4.389e-08	0.00856998	29.9704

## Sheet: Sheet3
Table S3 CASK and AF
	SNP	effect_allele.exposure	other_allele.exposure	effect_allele.outcome	other_allele.outcome	beta.exposure	beta.outcome	eaf.exposure	eaf.outcome	se.exposure	se.outcome	pval.exposure	pval.outcome	F
1	rs1355538	G	A	G	A	-0.0555	0.0076	0.39847	NA	0.007966	0.0072	3.23e-12	0.2923	48.5379
2	rs609061	A	G	A	G	0.1075	-0.038	0.09003	NA	0.013577	0.0123	2.421e-15	0.00192899	62.6881
3	rs9295986	T	C	T	C	0.059	-0.0211	0.23233	NA	0.009204	0.009	1.452e-10	0.0193999	41.0891

## Sheet: Sheet4
Table S4 CD79B and AF
	SNP	effect_allele.exposure	other_allele.exposure	effect_allele.outcome	other_allele.outcome	beta.exposure	beta.outcome	eaf.exposure	eaf.outcome	se.exposure	se.outcome	pval.exposure	pval.outcome	F
1	rs114115200	T	G	T	G	0.0801	-0.0151	0.19037	NA	0.010004	0.0089	1.176e-15	0.0902007	64.1052
2	rs550671	T	C	T	C	0.1107	-0.0375	0.14045	NA	0.011298	0.0105	1.149e-22	0.000379498	95.9992
3	rs555007	C	T	C	T	0.0985	-0.0169	0.07832	NA	0.014655	0.0131	1.801e-11	0.1947	45.1727

## Sheet: Sheet5
Table S5 CEACAM20 and AF
	SNP	effect_allele.exposure	other_allele.exposure	effect_allele.outcome	other_allele.outcome	beta.exposure	beta.outcome	eaf.exposure	eaf.outcome	se.exposure	se.outcome	pval.exposure	pval.outcome	F
1	rs1355538	G	A	G	A	-0.0541	0.0076	0.39847	NA	0.00795	0.0072	1.009e-11	0.2923	46.3058
2	rs28645249	C	T	C	T	0.0473	-0.019	0.26162	NA	0.008539	0.0115	3.032e-08	0.0981499	30.682
3	rs550671	T	C	T	C	0.0984	-0.0375	0.14045	NA	0.011179	0.0105	1.344e-18	0.000379498	77.4747

## Sheet: Sheet7
Table S6 CES1 and AF
	SNP	effect_allele.exposure	other_allele.exposure	effect_allele.outcome	other_allele.outcome	beta.exposure	beta.outcome	eaf.exposure	eaf.outcome	se.exposure	se.outcome	pval.exposure	pval.outcome	F
1	rs1260326	C	T	C	T	-0.0755	0.0069	0.34132	NA	0.008543	0.0073	9.814e-19	0.3401	78.0996
2	rs1265941	C	A	C	A	0.1292	-0.0325	0.07271	NA	0.015492	0.0145	7.442e-17	0.0253	69.5481
3	rs1707652	T	C	T	C	0.0941	-0.0081	0.3102	NA	0.008695	0.0074	2.688e-27	0.2701	117.116
4	rs3859101	A	G	A	G	-0.1116	0.0151	0.04384	NA	0.019939	0.0211	2.181e-08	0.4747	31.3254
5	rs4240624	A	G	A	G	-0.0977	0.016	0.07464	NA	0.015308	0.0128	1.746e-10	0.2119	40.7312
6	rs550671	T	C	T	C	0.1447	-0.0375	0.14045	NA	0.011564	0.0105	6.32e-36	0.000379498	156.566

## Sheet: Sheet8
Table S7 DEFB135 and AF
	SNP	effect_allele.exposure	other_allele.exposure	effect_allele.outcome	other_allele.outcome	beta.exposure	beta.outcome	eaf.exposure	eaf.outcome	se.exposure	se.outcome	pval.exposure	pval.outcome	F
1	rs112164276	G	A	G	A	0.0908	-0.0175	0.07336	NA	0.015575	0.0134	5.543e-09	0.193	33.9853
2	rs1144709	T	C	T	C	0.0633	-0.0161	0.22926	NA	0.00962	0.0085	4.708e-11	0.0569495	43.2945
3	rs1265941	C	A	C	A	0.1413	-0.0325	0.07271	NA	0.015555	0.0145	1.049e-19	0.0253	82.5125
4	rs1355538	G	A	G	A	-0.0692	0.0076	0.39847	NA	0.008252	0.0072	5.054e-17	0.2923	70.3184
5	rs550671	T	C	T	C	0.1555	-0.0375	0.14045	NA	0.011611	0.0105	6.676e-41	0.000379498	179.348

## Sheet: Sheet9
Table S8 FABP4 and AF
	SNP	effect_allele.exposure	other_allele.exposure	effect_allele.outcome	other_allele.outcome	beta.exposure	beta.outcome	eaf.exposure	eaf.outcome	se.exposure	se.outcome	pval.exposure	pval.outcome	F
1	rs1421085	C	T	C	T	0.0657	0.0241	0.41329	NA	0.008383	0.0073	4.602e-15	0.001008	61.4196
2	rs2197423	A	G	A	G	0.1159	0.0263	0.11908	NA	0.01284	0.0109	1.778e-19	0.01563	81.4727
3	rs72961007	A	C	A	C	-0.0803	-0.0056	0.08603	NA	0.014613	0.0164	3.908e-08	0.7314	30.1945

## Sheet: Sheet10
Table S9 HEPHL1 and AF
	SNP	effect_allele.exposure	other_allele.exposure	effect_allele.outcome	other_allele.outcome	beta.exposure	beta.outcome	eaf.exposure	eaf.outcome	se.exposure	se.outcome	pval.exposure	pval.outcome	F
1	rs11720167	G	T	G	T	0.1104	-0.0151	0.19032	NA	0.010127	0.0089	1.129e-27	0.0898897	118.837
2	rs3863087	A	G	A	G	-0.0861	0.0056	0.09559	NA	0.013777	0.0194	4.119e-10	0.7727	39.0546
3	rs444921	T	C	T	C	0.143	-0.0341	0.13897	NA	0.011471	0.0106	1.145e-35	0.00134899	155.398
4	rs555007	C	T	C	T	0.1167	-0.0169	0.07832	NA	0.014834	0.0131	3.633e-15	0.1947	61.8872
5	rs9266774	T	C	T	C	0.0737	-0.0021	0.11905	NA	0.012261	0.0125	1.846e-09	0.8656	36.1292

## Sheet: Sheet11
Table S10 HERC4 and AF
	SNP	effect_allele.exposure	other_allele.exposure	effect_allele.outcome	other_allele.outcome	beta.exposure	beta.outcome	eaf.exposure	eaf.outcome	se.exposure	se.outcome	pval.exposure	pval.outcome	F
1	rs12478841	G	A	G	A	0.0536	-0.0049	0.21569	NA	0.009676	0.008	3.029e-08	0.5413	30.6841
2	rs1555405	A	G	A	G	-0.048	0.0047	0.30381	NA	0.008766	0.0081	4.356e-08	0.5592	29.9816
3	rs1706435	G	A	G	A	0.0787	-0.0117	0.36981	NA	0.008304	0.0072	2.6e-21	0.1047	89.8153
4	rs550671	T	C	T	C	0.1349	-0.0375	0.14045	NA	0.011524	0.0105	1.183e-31	0.000379498	137.023

[truncated: 14 more sheets: Sheet12, Sheet13, Sheet14, Sheet15, Sheet16, Sheet17, Sheet18, Sheet19, Sheet20, Sheet21, Sheet22, Sheet23, Sheet24, Sheet25]
